# Supplementary material for: An aza-Robinson Annulation Strategy for the Synthesis of Fused Bicyclic Amides: Synthesis of (±)-Coniceine and Quinolizidine
Source: Org Lett. 2023 Oct 25;25(43):7940–5. doi: 10.1021/acs.orglett.3c02798 (PMC10630962; doi:10.1021/acs.orglett.3c02798)
Supplement: Supplementary file 2 — ol3c02798_si_002.zip [file ol3c02798_si_002.zip]

Archive with 2 entries (2 files):
- NMR spectra_FID.rar
- __MACOSX/._NMR spectra_FID.rar
